# Supplementary material for: Divergent molecular signatures in fish Bouncer proteins define cross-fertilization boundaries
Source: Nat Commun. 2023 Jun 14;14:3506. doi: 10.1038/s41467-023-39317-4 (PMC10267171; doi:10.1038/s41467-023-39317-4)
Supplement: Supplementary file 10 — Source Data [file 41467_2023_39317_MOESM10_ESM.xlsx]

## Sheet: 1C
Figure 1C: TPM of bncra and bncrb in medaka ovary and testis
	gene_id	ovary-1	ovary-2	ovary-3	testis-4	testis-5	testis-6
	ENSORLT00000005754:ENSORLG00000004579|NA	365861	355448	32979	0.10325	0.506675	12421	bncra
	ENSORLT00000005758:ENSORLG00000004579|NA	425356	295912	420395	0.4628	20206	117302	bncrb
	RNA-seq data from:
	Martinez-Bengochea, A.L., Kneitz, S., Herpin, A. et al. Sexual development dysgenesis in interspecific hybrids of Medaka fish. Sci Rep 12, 5408 (2022). https://doi.org/10.1038/s41598-022-09314-6

## Sheet: 1D
Figure 1D: Medaka bncra and bncrb mutant and tg rescue line fertilization rates
	wt x wt	bncra-/- male x wt female	bncra-/- female x wt male	bncra-/-; tg rescue female x wt male	bncrb-/- male x wt female	bncrb-/- female x wt male
	100	100	0	66.6667	100	100
	100	100	0	80	100	86.6667
	90	100	0	72.7273	100	100
	100	100	0	100	100	100
	88.8889	100	0	100	100	94.7368
	94.7368	84.8485	0	100	100	100
	100	100	0	100	90	90.9091
	100	68.4211		100	76.9231	84.6154
	100	100		100	100	100
	100	100		100	80	83.3333
	100	100		100	100	100
	100	25.9259		100	100
	100			100	100
	100			100	100
				100	77.7778
				87.5
				87.5

## Sheet: 2A
Figure 2A: In vitro fertilization rates with medaka (med) and zebrafish (zf) sperm and zebrafish, carp, seahorse, fugu, and medaka Bncr transgenic lines.
	zebrafish (zf)	zebrafish (med)	fugu A (zf)	fugu A (med)	carp A (zf)	carp A (med)	seahorse (zf)	seahorse (med)	medaka (zf)	medaka (med)
	46.7	0	8.8	8.2	86.1	0	12.3	65.7	8.69565	71.6981
	70.3	0	37.3	56	20	0	1.2	22	0	32.4324
	69.4	0	68.1	56.8	75.9	0	22.2	79.5	19.7368	80.2198
	65.5	0	30.3	60.8	31	0	0	45.2	11.1111	70.8333
	79.0323	0	52.1739	47.8261	74.1	0	23.2143	42.5	0	53.9474
	44.9541	0	2.32558	33.3333	82.5	0	13.4328	40	0	48.5714
	68.75	0	39.759	45.0704	34.5	0	51.7857	79.0476	6.0241	55.0725
	67.5676	0	50.7463	53.6585	52.8	0	5.7971	43.2432	0	17.3913
	23.2143	0	29.3333	59.375	48.6	0	0	57.4468	13.0435	61.3333
	51.8987	0	35.3846	40	16.7	0	50.9091	66.6667	4.65116	67.0213
	75	0	66.1538	9.65517	80.2	0	67.1875	59.4203	15.493	76.7442
	94.3662	0	32.2581	19.0476	85.4	0	60.6557	75	1.05263	64.5161
	95.2381	0	8.82353	4.54545			41.0959	68.4931	0	30.3798
	92.6829	0	79.5455	26.087			45.4545	52.8302	1.40845	48.4375
	80.8824	0	51.25	15.2542			3.84615	25	0	9.41177
	96.7742	0	64.1791	67.2131			25.8065	49.3671	0	26.3158
	50	0	14.4928	25			43.6364	62.5	1.66667	59.0361
	80.7692	0	1.53846	21.875			2.22222	48	1.88679	80.8824
	43.2432	0	45.4545	56.4885			0	39.5833	3.1746	52.3809
	62.7119	0	41.1765	35.3846			3.33333	44.3299	0	56.4103
	59.0909	0	0	10.7143			14.9254	75.9036	2.63158	83.3333
	60.4167	0	51.25	51.9231					1.04167	77.2358
	71.2121	0	62.3656	54.1353
	45.7627	0	4.5977	45.4545
			67.8571	64.0449
			43.75	22
			2.04082	23.0769

## Sheet: 2B
Figure 2B: Bias index values calculated from IVF rates in 2A.
	zebrafish	carp	seahorse	fugu	medaka
	1	1	-0.684615	0.0352941	-0.783674
	1	1	-0.896552	-0.200429	-1
	1	1	-0.563422	0.0904724	-0.60509
	1	1	-1	-0.334797	-0.72881
	1	1	-0.293478	0.0434783	-1
	1	1	-0.497207	-0.869565	-1
	1	1	-0.20837	-0.0626125	-0.8028
	1	1	-0.76358	-0.027894	-1
	1	1	-1	-0.338657	-0.64926
	1	1	-0.13402	-0.0612245	-0.87021
	1	1	0.061349	0.745276	-0.66406
	1	1	-0.10574	0.257485	-0.96789
	1		-0.25	0.32	-1
	1		-0.07504	0.50608	-0.94349
	1		-0.73333	0.541255	-1
	1		-0.31342	-0.0230912	-1
	1		-0.17773	-0.266055	-0.94509
	1		-0.9115	-0.868583	-0.95441
	1		-1	-0.108237	-0.88571
	1		-0.86013	0.0756501	-1
	1		-0.67135	-1	-0.93878
	1			-0.00652376	-0.97339
	1			0.0706454
	1			-0.816284
				0.0289017
				0.330798
				-0.8375
				0.397278

## Sheet: 3B
Figure 3B: In vitro fertilization rates with medaka (med) and zebrafish (zf) sperm and chimeric Bncr lines.
	1: zf	1: med	2: zf	2: med	3: zf	3: med	1+2: zf	1+2: med	zf2: zf	zf2: med	2+3: zf	2+3: med	top: zf	top: med	base: zf	base: med
	0	0	68.5714	0	0	0	55.8824	18.5714	0	0	7.14286	46.9388	0	56.7	78.1	0
	0	0	64.2857	0	4.16667	0	73.2394	53.8462	0	0	16.2162	33.3333	0	24.7	61.4	0
	15.493	0	37.2881	0	19.0476	0	34.7826	5.45455	1.36986	0	6.25	48.9796	0	50.8	95.2	0
	7.69231	0	85	0	18.1818	0	4.34783	4.34783	0	0	13.5135	31.6667	0	11.7647	89.8	0
	6.66667	0	61.2903	0	0	0	2.04082	15.625	0	0	5.55556	35.5769	1.78571	35.5556	29.4	0
	0	0	60.8696	0	0	0	78.5714	30.2326	0	0	0	7.69231	0	41.6667	90.4	0
	3.125	0	80.303	0	0	0	52.4476	23.5714	0	0	0	7.69231	0	20.9677	93.2	0
	0	0	44.9275	0	0	0	0	3.92157	0	0	4	2.38095	0	18	44.2	0
	0	0	0	0	0	0	1.42857	13.0435	0	0	0	9.47368	0	10.989	84.6	0
	10	0	50.303	0	1.92308	0	8.46154	20.3704	0	0	6	20.3704	0	16.6667	70.8	0
	8.51064	0	65.2174	0	0	0	87.8049	8.82353	0	0	0	11.5385	0	2.32558	93.2	0
	6.66667	0	33.3333	0	0	0	78.9474	17.7419	0	0	0	11.6279	0	0	46.4	0
	35.8974	0	51.1628	0	0	0	57.1429	2.17391	0	0	4.25532	18.1818	0	0	87.2	0
	0	0			0	0	62.5	4	0	0	0	6.45161	0	0	91.6	1.2
	56.1224	0			0	0	77.4194	17.1429	0	0	7.69231	29.1667	0	2.22222	81.2	0
	13.1579	0			0	0	65.3061	16.9811	0	0	5.30973	10.1266	0	0	75	0
	6.45161	0			6.25	0	41.5385	1.92308	0	0	0.917431	8.57143	0	7.69231	61.8	1
	11.1111	0			0	0	0	0	0	0	8	32.6087			92.6	0
	23.0769	0			3.0303	0	44.7761	17.0455	0	0	0	7.40741			55.8	0
	6.89655	0			0	0	54.4304	7.57576	0	0	9.48905	8.27068			44.7	0
	14.0845	0			0	0	10.2041	10.7527	0	0	0	24.6575			73.7	0
	37.6623	0			2.5641	0	6.55738	5.06329	0	0	3.93701	21.0145			88.6	0
	10.9091	0			0	0	73.3333	10.2564	0	0	0	12.3077
	6.45161	0			0	0	58.5714	19.1781	0	0	1.75439	9.25926
	57.561	0			0	0	77.193	16	0	0	0	35.1852
	13.3333	0			0	0	17.8571	0	0	0	6.25	47.3684
	0	0					59.1837	9.09091			12.5	54.0541
	14.7368	0					75.5556	26.6667
	24.7706	0					4.44444	5.26316
	0	0					78.3019	18.5567
	23.0769	0					15.6627	2.63158
	5.88235	0					77.6699	16.2791
	14.7059	0					61.8421	0
	44.7368	0					77.1429	6.25
	48.1481	0					73.2394	0
	53.0303	0					44.186	4.44444
	35.8108	0					43.1034	9.83607
	26.1261	0					86.7347	30.9278
	0	0					61.7647	4.22535
							85.2459	13.3333

## Sheet: 3C
Figure 3C: Bias values calculated from the IVF data in 3B.
	finger 1	finger 2	finger 3	finger 1+2	finger 2+3	top	base
	1	1	1	0.817372	-0.735849	-1	1
	1	1	1	0.633011	-0.345454	-1	1
	1	1	1	0.926702	-0.773672	-1	1
	1	1	1	0.879699	-0.401795	-1	1
	1	1	1	0.637427	-0.72987	-0.904357	1
	1	1	1	0.587272	-1	-1	1
	1	1	1	0.911504	-1	-1	1
	1	0.959755		0.44856	0.253731	-1	1
	1	1		0.755645	-1	-1	1
	1	1		-0.026178	-0.544944	-1	1
	1	1		0.128571	-1	-1	1
	1	1		0.754601	-1	-1	1
	1			0.50667	-0.62069	-1	1
	1			0.656627	-1		1
	1			1	-0.582609		1
	1			0.733696	-0.312046		1
	1			0.478261	-0.80663		1
	1			0.616829	-0.605996		1
	1			0.712305	-1		1
	1			0.653449	0.0686032		1
	1				-1		1
	1				-0.684427		1
	1				-1
	1				-0.681416
	1				-1
	1				-0.766871
	1				-0.624366
	1
	1
	1

## Sheet: 4C
Figure 4C: In vitro fertilization rates with medaka (med) and zebrafish (zf) sperm and transgenic lines expressing ancestral state Bncr proteins.
node	A-D: zf	A-D: med	E: zf	E: med	F: zf	F: med	G: zf	G: med
	0	3.7037	24.3902	45.4545	0	41.3043	24.3243	17.3913
	0	0	64.4444	67.8571	0	39.5349	23.913	13.6364
	0	0	12.766	25	0	52.1739	0	0
	0	1.66667	2.5	43.75	0	27.2727	29.8507	11.4754
	0	11.7647	45.4545	36.3636	0	25.7143	0	7.5
	2.5	3.22581	68.5714	68.4211	1.85185	42.8571	7.69231	12.2449
	31.3433	40	60	63.8298	0	8.69565	0	0
	0	7.14286	95.8333	62.5	0	64	0	0
	0	21.4286	68.1818	62.7907	0	85.2941	0	2.40964
	0	4.87805	76.9231	58.9286	0	76.1905	1.49254	4.80769
	17.6471	15.942	34.375	23.2558	0	19.4444	0	0
	0	2.38095	32.1429	88.8889	0	26.5152	0	0
	16.2791	1.53846	27.907	31.5789	0	44	0	0
			25	58.6207	0	7.14286	0	4.54545
			33.3333	27.5862	0	55.914	0	1.07527
			23.5294	16.2162	0	46.5753	0	4.87805
			41.3793	43.9024	0	69.697	1.28205	12.2449
			8.57143	23.8095	0	46.2963	1.25	5.26316
			8.16327	23.913	0	46.4789	0	0
			13.1579	32.3529	0	55.5556	0	5.26316
			0	26.9231	0	16.6667	3.125	2.5641
			26.087	57.1429	0	10.3896	0	0
					0	28.2051	3.07692	1.78571
					1.85185	27.6923
					0	3.05344

## Sheet: 4D
4D: Bias values calculated from data in figure 4C; done only for nodes E and F as the others had overall very low fertilization rates with both sperm.
node	E	F
	-0.301587	-1
	-0.0257948	-1
	-0.323944	-1
	-0.891892	-1
	0.111111	-1
	0.00109769	-0.91716
	-0.0309278	-1
	0.210526	-1
	0.0411622	-1
	0.132457	-1
	0.192938	-1
	-0.468853	-1
	-0.0617284	-1
	-0.402062	-1
	0.0943396	-1
	0.184	-1
	-0.0295858	-1
	-0.470588	-1
	-0.49101	-1
	-0.421769	-1
	-1	-1
	-0.373134	-1
		-1
		-0.874638
		-1

## Sheet: 5C
Figure 5C: In vitro fertilization rates with medaka (med) sperm and zebrafish (zf) sperm and medaka Bncr amino acid substitution transgenic lines.
	medaka Bncr: zf	medaka Bncr: med	med L63R: zf	med L63R: med	med I15S: zf	med I15S: med	med I15S,L63R: zf	med I15S, L63R: med	med I15S, A45R: zf	med I15S, A45R: med	med A45R, L63R: zf	med A45R, L63R: med	med triple: zf	med triple: med
	8.69565	71.6981	0	12.7273	0	0	10.8696	41.6667	3.48837	3.40909	36.3636	40.5172	11.6667	18.1818
	0	32.4324	4.7619	21.519	0	71.875	0	38.6667	0	16.9014	34.2105	77.2727	0	0
	19.7368	80.2198	0	61.3636	4.16667	62.5	32.8358	50	6.06061	10.8108	4.87805	68.5714	3.44828	26.6667
	11.1111	70.8333	0	67.3469	3.44828	68.9655	44.7368	66.1972	1.17647	19.4444	0	29.6	0	5.55556
	0	53.9474	0	33.3333	2.5641	83.871	16.6667	69.0476	0	2.38095	0	10.5769	15.2174	11.7647
	0	48.5714	0	7.14286	3.44828	75	0	0	3.33333	32.9114	4.34783	14.7541	0	8.57143
	6.0241	55.0725	4.7619	77.4193	0	62.5	0	0	0	32.3944	26.6667	31.0345	0	13.3333
	0	17.3913					0	7.93651	0	31.3953	6.66667	14.2857	0	9.09091
	13.0435	61.3333					0	0	2.22222	48.7805	0	20.8333	3.0303	0
	4.65116	67.0213					0	0	0	14.7059	51.8519	58.9744	14.2857	5
	15.493	76.7442					0	1.5625	0	31.4286	63.4146	56.7568	23.5294	9.67742
	1.05263	64.5161					0	0	0	30	40.9091	39.5349	0	11.7647
	0	30.3797					0	0			34.2857	44.186	2.17391	0
	1.40845	48.4375					0	1.63934			17.6471	46.6667	0	31.8182
	0	9.41176					0	0			22.6415	60.6557	0	20
	0	26.3158					1.66667	0			22.4138	68.421	3.33333	3.0303
	1.66667	59.0361					0	3.33333			20.6897	81.25	7.31707	16.2162
	1.88679	80.8824					0	0			67.9012	71.4286	3.125	9.09091
	3.1746	52.381					0	7.59494			40	68.5714	4.08163	37.2093
	0	56.4103									32.5581	70.8333	0	17.0732
	2.63158	83.3333											0	8.13953
	1.04167	77.2358											0	5.12821
													2.43902	6.97674
													0	5.12821

## Sheet: 5D
Figure 5D: Bias values calculated from IVF data in 5C.
	medaka Bncr	med I15S	med L63R	med I15S, L63R	med I15S, A45R	med A45R, L63R	med triple
	-0.783673	-1	-1	-0.586207	0.0114942	-0.05403	-0.218274
	-1	-0.875	-0.637615	-1	-1	-0.38627	-0.770992
	-0.605092	-0.904762	-1	-0.207207	-0.281553	-0.86717	-1
	-0.728814	-0.94067	-1	-0.193451	-0.885895	-1	0.127962
	-1	-0.912088	-1	-0.611111	-1	-1	-1
	-1	-1	-1	-1	-0.816065	-0.54478	-1
	-0.802801		-0.88411	-1	-1	-0.0756972	-1
	-1			-1	-1	-0.363636	1
	-0.64926			1	-0.912859	-1	0.481481
	-0.870211			-1	-1	-0.0642674	0.417143
	-0.664062			-0.183673	-1	0.0554032	-1
	-0.967892			-1	-1	0.0170828	1
	-1			-1		-0.126164	-1
	-0.943488					-0.45122	-1
	-1					-0.45637	0.0476191
	-1					-0.50649	-0.378151
	-0.945088					-0.59408	-0.488372
	-0.954408					-0.02532	-0.802299
	-0.885714					-0.26316	-1
	-1					-0.3702	-1
	-0.938776						-1
	-0.973385						-0.481928
							-1

[truncated: 16 more sheets: 5E, 5F, 5G, 5H, S1C, S2B, S2C, S3A, S4A, S5A, S5B, S5C, S5D, S5E, S5F, S5G]
